# Supplementary material for: Concentrations of Pro-Inflammatory Cytokines Are Not Associated with Senescence Marker p16INK4a or Predictive of Intracellular Emtricitabine/Tenofovir Metabolite and Endogenous Nucleotide Exposures in Adults with HIV Infection
Source: PLoS One. 2016 Dec 30;11(12):e0168709. doi: 10.1371/journal.pone.0168709 (PMC5201235; doi:10.1371/journal.pone.0168709)
Supplement: S1 Table — This table contains the data used in this analysis for each participant. Variables: ID, participant number; Age, in years; Gender; Ethnicity; Race; TxArm, EFV/FTC/TDF for efavirenz/emtricitabine/tenofovir disoproxil fumarate or ATV/r/FTC/TDF for atazanavir/ritonavir/emtricitabine/tenofovir disoproxil fumarate; Tobacco use; Alcohol use; CD4, screening visit CD4+ T-cell count, in cells/mm3; BMI, body mass index, in kg/m2; CrCL, calculated creatinine clearance, in mL/hr; Frailty Phenotype, positive or negative; Frailty Yes, number of positive frailty phenotype components; individual cytokine concentrations, in pg/mL; CD4:CD8 ratio; log2 p16INK4a expression; individual regimen component calculated AUC (area under the curve) values for FTC (emtricitabine, in ng*hr/mL), ATV (atavanavir, in ng*hr/mL), EFV (efavirenz, in ng*hr/mL), RTV (ritonavir, in ng*hr/mL), TFV (tenofovir, in ng*hr/mL), FTCtp (emtricitabine triphosphate, in fmol*hr/million cells), TFVdp (tenofovir diphosphate, in fmol*hr/million cells), dATP (deoxyadenosine triphosphate, in fmol*hr/million cells), dCTP (deoxycytidine triphosphate, in fmol*hr/million cells), EFV_u (unbound efavirenz, in ng*hr/mL), ATV_u (unbound atazanavir, in ng*hr/mL), RTV_u (unbound ritonavir, in ng*hr/mL); unbound fraction (fu) values (as percentage) for EFV, ATV, and RTV. (XLSX) [file pone.0168709.s001.xlsx]

## Sheet: cyto_cont_single_LLOQ
ID	Age	Gender	Ethnicity	Race	TxArm	Tobacco	Alcohol	CD4	BMI	CrCL	FrailtyPhenotype	FrailtyYes	Eotaxin	Fractalkine	GRO	IFNg	IL.12P40	IL.12P70	IL.17A	IL.1RA	IL.6	MCP.1	MCP.3	MDC	MIP.1a	MIP.1b	sCD40L	TNFa	CD4CD8.ratio	log2p16	FTC_AUC	ATV_AUC	EFV_AUC	RTV_AUC	TFV_AUC	FTCtp_AUC	TFVdp_AUC	dATP_AUC	dCTP_AUC	EFV_u_AUC	EFV_fu	ATV_u_AUC	ATV_fu	RTV_u_AUC	RTV_fu
1	42	Male	Not Hispanic or Latino	Black/African American	EFV/FTC/TDF	Never	Current	434	26.4	100	Negative	0	31.98	139.82	366.28	4.37	1.95	14.01	3.3	43.08	1.315	369.47	7.13	1352.43	1.68	8.83	1540.3	8.75	0.3	2.653	18338	.	55981	.	3965	96706	3192	2303	7415	456.336	0.803817	.	.	.	.
2	46	Male	Not Hispanic or Latino	Black/African American	EFV/FTC/TDF	Current	Current	325	26.6	106.6	Negative	2	28.04	184.8	654.67	13.09	29.43	13	6.86	139.47	1.315	138.7	18.55	961.05	8.02	54.92	73688.4	9.42	0.7	2.341	7628	.	69629	.	1465	129620	2772	3646	15819	473.273	0.670019	.	.	.	.
4	43	Female	Not Hispanic or Latino	Black/African American	EFV/FTC/TDF	Previous	Current	1193	34.7	182.1	Negative	0	115.47	240.86	563.75	36.44	187.57	33.12	6.57	312.56	18.78	291.32	112.1	1293.64	9.3	74.75	4675.72	15.07	1.3	2.527	8553	.	103755	.	1319	19273	445	1306	4525	797.263	0.764506	.	.	.	.
5	62	Male	Not Hispanic or Latino	White	EFV/FTC/TDF	Never	Previous	385	27.5	74.8	Negative	0	77.21	186.85	710.04	12.63	19.35	14.55	5.64	93.73	1.315	349.3	15.75	1450	4.86	28.01	8289.73	12.34	.	2.646	10898	.	66847	.	2784	65109	2564	2422	5760	380.587	0.567125	.	.	.	.
6	60	Female	Not Hispanic or Latino	Black/African American	EFV/FTC/TDF	Current	Current	740	30.49	82.6	Negative	1	51.45	114.28	988.31	9.4	21.27	5.19	1.605	84.36	1.315	147.52	79.87	1102.61	5.53	32.7	7895.67	8.03	2	2.312	14059	.	54433	.	2560	83046	1444	1920	6013	505.332	0.910486	.	.	.	.
7	59	Female	Not Hispanic or Latino	Black/African American	ATV/r/FTC/TDF	Never	Never	781	40.3	125.6	Negative	0	43.71	122.78	332.11	1.625	1.95	5.74	1.605	43.56	1.315	455.18	7.13	1744.39	1.68	26.69	1170.13	9.67	1.2	2.407	13527	71449	.	14274	2734	87093	2884	3922	8045	.	.	3993.65	5.51122	105.504	0.678655
8	61	Male	Not Hispanic or Latino	White	EFV/FTC/TDF	Previous	Previous	348	22.5	73.6	Negative	0	100.76	147.17	462.58	8.57	21.54	7.49	3.71	67.9	1.315	311.49	7.13	630.77	3.93	25.13	4003.15	8.72	0.4	2.603	41774	.	50600	.	4105	64283	2282	1423	6436	300.881	0.590563	.	.	.	.
10	51	Female	Not Hispanic or Latino	White	EFV/FTC/TDF	Previous	Previous	900	40.2	113	Negative	0	59.98	150.75	248.29	18.31	21.54	12.46	3.89	88.11	1.315	402.27	7.13	1413.33	1.68	27.5	9501.95	15.79	1.5	2.344	14623	.	56888	.	3693	102534	2511	2204	7771	354.121	0.621535	.	.	.	.
11	48	Female	Not Hispanic or Latino	Black/African American	EFV/FTC/TDF	Previous	Never	732	21.3	79.6	Negative	0	72.74	93.8	580.8	3.74	1.95	4.51	1.605	39.68	1.315	237.06	7.13	1178.31	1.68	24.6	7020.77	5.66	0.9	2.071	12781	.	204966	.	3182	89476	3148	3235	11953	1272.04	0.617054	.	.	.	.
13	37	Female	Not Hispanic or Latino	Black/African American	ATV/r/FTC/TDF	Current	Previous	375	37.6	196.8	Negative	0	108	156.59	492.13	10.78	1.95	8.3	1.605	82.49	6.39	467.53	7.13	1597.42	4.5	27.81	2756.78	9.14	0.3	2.513	7366	42047	.	8907	1284	99287	1835	4169	9395	.	.	1772.24	4.0165	.	.
14	59	Male	Not Hispanic or Latino	White	ATV/r/FTC/TDF	Never	Previous	453	33.5	129.4	Negative	1	94.78	128.21	126.74	1.625	10.92	5.74	1.605	59.37	1.315	420.06	7.13	1074.3	1.68	27.61	700.38	10.3	0.7	2.035	12542	42580	.	8978	2868	100902	2834	5071	9069	.	.	2871.38	6.35549	.	.
15	73	Female	Hispanic or Latino	Black/African American	EFV/FTC/TDF	Never	Never	653	17.6	43.3	Negative	0	207.68	225.27	588.92	14.67	60.9	14.55	5.75	169.42	4.74	525.48	30.84	1402.74	4.44	42.87	12579.8	12.27	0.9	2.276	23902	.	114475	.	6057	129072	6112	3616	11309	795.239	0.666616	.	.	.	.
16	46	Male	Not Hispanic or Latino	White	EFV/FTC/TDF	Previous	Current	935	24.4	108.9	Negative	1	193.01	39.505	395.3	15.23	1.95	1.6	1.605	8.935	1.315	302.41	7.13	1257.49	1.68	8.83	2944.56	5.65	1.1	2.292	10238	.	104358	.	1953	128062	3809	4733	12144	700.966	0.667339	.	.	.	.
17	48	Male	Not Hispanic or Latino	Not Reported	EFV/FTC/TDF	Never	Current	836	28.72	109.6	Negative	0	103.19	175.92	420.09	60.3	49.54	11.79	11.22	109.61	6.68	529.81	49.02	1314.99	6.53	41.66	12678	9.91	1.6	1.674	9979	.	46447	.	3405	74179	3111	1798	6408	368.787	0.78937	.	.	.	.
19	64	Male	Not Hispanic or Latino	White	EFV/FTC/TDF	Previous	Current	1046	21.94	81.9	Negative	0	124.59	213.26	666.6	13.84	45.81	19.09	5.3	128.27	3	513.94	16.48	1067.54	6.52	35.58	11641.3	13.34	0.3	2.33	14344	.	45625	.	4241	74038	1969	1740	6842	.	.	.	.	.	.
21	33	Male	Not Hispanic or Latino	White	ATV/r/FTC/TDF	Current	Previous	809	24.24	103.5	Negative	0	552.01	.	979.98	1225.41	369.09	5210.16	287.71	.	1140.07	538.61	602.29	6979.21	153.94	716.4	.	41.49	0.8	.	.	.	.	.	.	.	.	.	.	.	.	2990.9	5.5512	.	.
27	57	Male	Not Hispanic or Latino	White	EFV/FTC/TDF	Current	Current	473	20.3	88.9	Positive	3	140.12	121.4	302.08	4.19	12.14	4.44	1.605	52.22	1.315	266.31	7.13	1770.92	1.68	18.88	13822.8	12.32	0.89	2.244	17553	.	125547	.	3717	121792	3897	2110	7485	.	.	.	.	.	.
28	45	Male	Not Hispanic or Latino	White	EFV/FTC/TDF	Previous	Current	583	30.1	139.7	Negative	1	91.91	148.37	646.39	60.3	67.73	8.36	12.09	89.05	15.38	270.4	22.55	1309.37	8.06	30.83	15458.8	6.87	0.69	1.541	10486	.	61255	.	2255	147278	3456	3115	12350	288.151	0.458025	.	.	.	.
29	38	Female	Not Hispanic or Latino	Black/African American	EFV/FTC/TDF	Never	Never	878	29.4	132	.	.	93.44	198.37	497.44	13.37	160.72	16.24	3.93	161.92	14.64	301.42	53.43	1206.18	11.25	28.31	6010.2	8.74	1.16	1.417	.	.	.	.	.	.	.	.	.	.	.	.	.	.	.
30	48	Male	Not Hispanic or Latino	White	EFV/FTC/TDF	Never	Previous	361	29.2	161.6	Negative	0	101.37	220.7	103.69	36.11	139.3	31.99	135.71	137.61	17.52	294.59	60.27	927.9	10.7	43.74	639.13	12.03	0.46	1.676	10374	.	37222	.	1449	93934	2087	2833	13001	270.961	0.716584	.	.	.	.
31	39	Male	Not Hispanic or Latino	Black/African American	EFV/FTC/TDF	Current	Previous	828	26.5	124.4	Negative	1	112.04	175.39	773.82	8.89	10.92	10.91	4.54	104.47	1.315	229.11	7.13	1081.91	4.77	44.84	2944.56	10.25	0.8	2.336	6751	.	199582	.	1045	86129	1757	2886	9501	1362.68	0.681802	.	.	.	.
32	48	Male	Not Hispanic or Latino	White	ATV/r/FTC/TDF	Never	Current	648	21.3	85	Negative	2	99.75	160.01	671.04	7.93	74.44	8.63	3.6	74.5	10.52	267.13	26.79	457.97	5.67	41.66	8855.9	6.09	1.09	2.303	7111	16135	.	6631	2158	39660	903	1667	3741	.	.	1194.98	5.72445	107.139	1.17291
33	55	Male	Not Hispanic or Latino	Black/African American	ATV/r/FTC/TDF	Previous	Current	899	33.6	95	Negative	0	45.8	308.81	842.97	28.26	81.25	33.68	21.06	179.75	21.66	421.46	38.8	727.97	7.26	77.94	14120.5	35.74	1.14	2.068	5945	86330	.	30940	1494	55699	1111	1913	4034	.	.	3502.1	4.02814	244.297	0.749325
34	51	Female	Not Hispanic or Latino	Black/African American	ATV/r/FTC/TDF	Current	Previous	1012	31.7	87.8	Negative	1	53.42	145.96	104.65	4.19	1.95	9.03	1.605	59.85	1.315	358.79	7.13	1485.26	5.67	28.9	1154.21	10.84	1.4	2.012	17896	49876	.	19838	6311	72718	3446	3601	8278	.	.	3020.4	5.96243	136.101	0.662005
36	52	Female	Not Hispanic or Latino	Black/African American	ATV/r/FTC/TDF	Never	Current	394	33.4	99.8	Negative	1	99.78	222.53	945.34	32.79	51.39	14.41	7.96	193.87	6.61	332.15	21.87	1793.02	10.04	44.22	13249	22.54	0.92	.	25789	75325	.	42084	4015	206288	3099	2879	5419	.	.	4090.16	5.27352	337.083	0.769992
37	49	Male	Not Hispanic or Latino	White	ATV/r/FTC/TDF	Never	Current	958	24.2	66.8	Negative	1	97.75	100.47	47.92	14.44	1.95	1.6	4.79	8.935	1.315	352.67	7.13	711.83	3.47	18.38	1410.69	11.17	0.5	2.501	31309	161739	.	98324	4220	110277	3625	3587	7998	.	.	.	.	.	.
38	61	Female	Not Hispanic or Latino	Black/African American	ATV/r/FTC/TDF	Never	Previous	405	33.5	83.4	Negative	0	105.49	301.5	1639.62	51.83	128.36	36.46	16.76	293.63	28.53	596.85	38.67	1546.82	13.64	65.5	44922.2	19.52	0.56	2.579	14769	138792	.	19927	6488	119361	5685	3300	5581	.	.	7121.11	5.03646	.	.
39	36	Male	Not Hispanic or Latino	Black/African American	ATV/r/FTC/TDF	Never	Current	848	30.3	123.9	Negative	2	265.83	140.44	206.82	8.57	5.71	7.49	3.58	89.98	1.315	537.76	44.81	392.72	29.73	20.57	8723.46	7.52	0.7	1.689	10477	65837	.	21287	2155	85247	2253	2698	6130	.	.	4696.51	6.88528	125.232	0.553215
41	26	Male	Not Hispanic or Latino	Black/African American	EFV/FTC/TDF	Current	Current	671	23.5	141.1	Negative	1	63.9	121.4	23.8	42.09	1.95	6.55	9.84	304.79	4.4	136.81	7.13	1166.92	12.61	8.83	2468.68	13.37	0.9	2.516	7298	.	181019	.	1278	47322	1258	2784	6008	1196.43	0.654213	.	.	.	.
43	25	Male	Not Hispanic or Latino	Black/African American	EFV/FTC/TDF	Current	Current	741	31.1	177.4	Negative	0	66.99	167.82	535.1	8.85	15.97	11.38	4.01	78.73	1.315	250.64	7.13	1854.83	4.32	31.02	9903.22	10.73	0.9	1.624	7861	.	57605	.	686	134760	691	4086	15670	412.834	0.666101	.	.	.	.
44	32	Male	Not Hispanic or Latino	Black/African American	EFV/FTC/TDF	Never	Current	752	30.06	149.5	Negative	0	102.08	108.32	557.14	4.19	1.95	5.46	1.605	44.53	1.315	343.02	16	824.11	1.68	25.02	5809.92	6.69	0.9	0.704	6739	.	203229	.	1725	46257	1120	2076	8326	1225.34	0.593381	.	.	.	.
45	24	Male	Hispanic or Latino	Other	ATV/r/FTC/TDF	Never	Current	657	28.09	172.8	Negative	0	79.76	168.92	391.73	7.56	5	9.17	7.67	67.43	1.315	293.85	22.45	666.48	1.68	20.09	5828.1	7.36	0.9	1.565	8370	36056	.	9643	2536	243215	3504	4695	17856	.	.	2159.96	5.79444	70.9974	0.700227
46	46	Male	Not Hispanic or Latino	Black/African American	ATV/r/FTC/TDF	Previous	Previous	874	29.76	84.6	Negative	0	69.55	146.57	674.21	6.1	6.4	7.35	1.605	59.85	6.79	317.23	7.13	2383.19	5.72	36.45	5447.43	32.24	0.8	1.451	11226	33476	.	8674	4291	374003	10170	8021	25827	.	.	2311.04	6.31152	68.4019	0.682356
47	33	Male	Not Hispanic or Latino	White	EFV/FTC/TDF	Current	Current	551	22.38	135.6	Negative	2	157.94	749.45	224.9	283.87	97.82	80.06	50.97	525.74	165.78	379.17	154.84	2985.82	18.38	70.01	1851.37	12.87	0.6	1.721	9853	.	32610	.	1488	81699	1212	2266	8133	194.245	0.58172	.	.	.	.
48	40	Female	Not Hispanic or Latino	Black/African American	EFV/FTC/TDF	Previous	Current	570	36.3	134.2	Negative	0	83.85	147.17	886.32	27.98	8.39	9.1	10.9	509.16	45.05	172.1	7.13	1459.96	1.68	27.1	7820.83	6.35	0.4	2.18	8869	.	47544	.	1743	64211	1575	2160	9574	543.794	1.13261	.	.	.	.
49	59	Male	Not Hispanic or Latino	Black/African American	EFV/FTC/TDF	Current	Previous	1214	23.6	101	Negative	0	222.62	151.34	187.23	7.28	1.95	9.91	1.605	111.47	1.315	268.53	7.13	1079.44	1.68	36.28	3653.03	7.39	0.9	.	6798	.	39578	.	2051	66418	2063	1950	9308	246.225	0.607131	.	.	.	.
50	59	Male	Not Hispanic or Latino	White	EFV/FTC/TDF	Previous	Previous	1097	27.29	102.7	Negative	0	175.89	39.505	59.43	3.46	1.95	1.6	1.605	8.935	1.315	484.48	7.13	1483.84	1.68	8.83	1106.56	10.19	2.7	2.188	23381	.	85644	.	6410	82090	3320	1569	5628	584.927	0.668475	.	.	.	.
51	58	Male	Not Hispanic or Latino	Black/African American	EFV/FTC/TDF	Current	Previous	479	26.1	97.3	Negative	0	109.6	1066.85	473.31	54.03	25.02	26.95	12.37	158.18	3.49	351.59	14.35	2449.87	9.38	56.81	10826.6	15.3	0.5	2.809	11833	.	62360	.	2812	45254	1656	1466	5687	389.517	0.616676	.	.	.	.
52	54	Male	Not Hispanic or Latino	Black/African American	EFV/FTC/TDF	Current	Current	482	18.8	92.9	Negative	0	238.1	151.93	456.59	19.34	1.95	8.83	5.26	64.59	1.315	340.73	7.13	1001.52	1.68	21.95	6046.68	9.08	1	2.407	15510	.	95914	.	3568	89722	2467	3322	10134	527.501	0.542459	.	.	.	.
53	31	Male	Not Hispanic or Latino	Black/African American	EFV/FTC/TDF	Never	Current	649	30.1	180.1	Negative	0	57.74	187.72	322.68	87.41	1.95	14.2	18.99	86.53	123.32	157.57	7.13	1845.5	9.78	40.31	3219.48	6.83	1.5	2.013	9824	.	80747	.	1804	100976	2262	3388	9612	510.63	0.629481	.	.	.	.
54	44	Female	Not Hispanic or Latino	Black/African American	EFV/FTC/TDF	Never	Current	125	31.1	200	Negative	1	86.96	173.66	634.76	8.15	9.03	10.02	4.32	76.59	1.315	286.42	18.09	955.26	4.87	53.2	7525.64	7.82	0.4	2.678	17623	.	41153	.	6279	77806	720	1824	6483	223.124	0.519656	.	.	.	.
55	52	Male	Not Hispanic or Latino	White	EFV/FTC/TDF	Previous	Current	1044	32.6	148.6	Negative	0	126.4	224.02	540.22	12.68	37.24	12.37	5.14	225.37	5.75	488.95	38.92	1341.46	6.05	44.98	5020.6	12.26	1.2	2.351	29045	.	84630	.	3510	86123	1969	2057	8508	655.755	0.761419	.	.	.	.
56	54	Male	Not Hispanic or Latino	White	EFV/FTC/TDF	Previous	Current	906	22.9	70.7	Negative	0	90.54	143.14	373.96	5.83	11.31	8.03	1.605	77.84	1.315	306.73	16.3	605.81	4.81	39.53	3956.69	9.04	0.9	0.872	11436	.	67550	.	3344	227267	6119	6748	25849	346.246	0.507242	.	.	.	.
57	53	Female	Not Hispanic or Latino	White	EFV/FTC/TDF	Never	Current	644	22.4	109.9	Negative	0	135.29	186.18	272.53	14.36	24.76	10.89	4.45	109.21	1.315	416.03	59.35	1261.08	3.51	32.52	9730.06	8.08	1.2	1.273	8814	.	89151	.	2969	247203	6026	5996	27576	613.513	0.678638	.	.	.	.
58	44	Male	Not Hispanic or Latino	Black/African American	EFV/FTC/TDF	Current	Current	905	27.1	165.8	Negative	0	63.62	130.88	404.94	3.68	1.95	6.71	1.605	53.83	1.315	307.1	7.13	223.11	3.53	32.64	4290.89	6.79	1.29	1.928	12209	.	64236	.	2872	241223	6658	7608	28091	393.737	0.593245	.	.	.	.
59	26	Male	Not Hispanic or Latino	Black/African American	EFV/FTC/TDF	Never	Current	533	29.2	171.8	Negative	0	66.08	168.06	416.6	15.44	13.13	10.29	4.59	70.33	9.34	264.14	23.85	793	3.58	34.15	2419.88	7.6	0.9	1.13	8069	.	62921	.	1593	238961	4153	6859	24460	393.907	0.605423	.	.	.	.
60	22	Male	Not Hispanic or Latino	White	EFV/FTC/TDF	Current	Current	1146	20	126.2	Negative	0	111.47	93.81	199.32	21.44	1.95	28.9	1.605	70.33	4.61	285.91	90.92	1212.13	1.68	20.26	2492.18	8.36	.	1.285	8621	.	54829	.	1960	55902	1134	2128	6456	734.842	1.279	.	.	.	.
61	51	Male	Not Hispanic or Latino	Black/African American	EFV/FTC/TDF	Never	Current	904	25	87.8	Positive	3	124.13	290.31	481.33	25.33	60.61	13.52	7.36	166.12	5.42	384.7	42.72	1256.42	7.09	50.97	3845.67	12.36	0.6	1.984	10205	.	75275	.	2351	154077	3074	7630	21199	331.818	0.434387	.	.	.	.
62	33	Female	Not Hispanic or Latino	Black/African American	EFV/FTC/TDF	Never	Current	851	34.3	149.5	Negative	0	140.78	86.54	251.84	14.9	1.95	5.01	4.68	72.84	57.73	319.17	35.55	1097.99	1.68	24.56	2492.18	21.35	.	2.23	7402	.	119173	.	1645	176577	3592	6140	22648	891.224	0.529351	.	.	.	.
63	57	Female	Not Hispanic or Latino	Black/African American	EFV/FTC/TDF	Never	Current	616	24.4	76.7	Negative	0	102.23	119.07	498.99	5.08	3.96	5.59	1.605	47.38	1.315	250.98	7.13	777.99	1.68	21.82	3110.35	6.04	0.9	2.31	19892	.	95558	.	4774	218317	4310	4950	20331	608.475	0.609372	.	.	.	.
64	31	Male	Hispanic or Latino	Other	EFV/FTC/TDF	Never	Never	454	21.24	102.5	.	.	82.99	229.72	482.99	17.55	42.57	15.7	7.14	114.67	6.83	253.58	20.9	626.72	4.72	38.63	4012.28	11.28	0.6	0.593	.	.	.	.	.	.	.	.	.	.	.	.	.	.	.
65	51	Female	Not Hispanic or Latino	Black/African American	EFV/FTC/TDF	Never	Never	1365	44.27	149.1	Negative	0	76.05	101.85	444.1	1.625	1.95	4.23	1.605	42.17	1.315	400.99	7.13	1026.55	1.68	26.22	2709.62	6.94	2.8	1.686	9795	.	83012	.	2691	173352	3652	5773	18468	496.088	0.596817	.	.	.	.
67	33	Male	Not Hispanic or Latino	Black/African American	EFV/FTC/TDF	Current	Current	504	22.6	102.9	.	.	138.24	84.42	365.04	1.625	9.41	3.84	1.605	23.43	1.315	251.48	7.13	903.5	1.68	8.83	2167.58	9.7	0.7	1.69	.	.	.	.	.	.	.	.	.	.	.	.	.	.	.
70	46	Male	Not Hispanic or Latino	Black/African American	ATV/r/FTC/TDF	Never	Never	757	30.86	117	Negative	1	183.99	194.6	109.48	33.24	217.6	13.39	5.5	160.19	41.83	288.69	71	1168.23	11.32	43.74	3073.81	10.85	1.21	2.231	9517	39627	.	10738	2189	65362	1923	2633	6830	.	.	2317.98	5.43923	.	.
71	41	Female	Not Hispanic or Latino	Black/African American	ATV/r/FTC/TDF	Never	Never	626	31.2	109.4	Negative	0	89.65	205.09	119.96	22.63	27.84	16.46	11.9	142.34	5.02	308.62	14.48	1179.07	6.94	40.42	3661.04	8.72	1.3	2.342	10001	102951	.	15510	1756	57417	1467	2536	6288	.	.	5425.82	5.22807	.	.
72	48	Male	Not Hispanic or Latino	White	ATV/r/FTC/TDF	Never	Current	824	26.1	90.2	Negative	0	53.9	194.6	690.97	12.52	50.17	9.89	5.5	103.72	1.315	363	44.47	1163.18	6.67	52.46	9.675	10.74	0.6	1.919	12180	38459	.	9976	3471	61366	1999	2461	6621	.	.	2586.63	6.11371	.	.
73	51	Female	Not Hispanic or Latino	Black/African American	ATV/r/FTC/TDF	Never	Current	804	40.4	227.7	Negative	0	47.96	177.61	400.71	176.11	1.95	13.46	23.83	179.7	15.03	337.54	32.71	1951.95	12.37	36.08	1170.33	9.3	0.6	2.384	10397	29936	.	9004	2297	351521	5724	7038	28379	.	.	1346.45	4.26887	44.0447	0.452608
74	49	Male	Not Hispanic or Latino	White	ATV/r/FTC/TDF	Never	Current	692	24.2	81.3	Negative	1	169.54	161.57	382.94	10.09	18.32	8.36	3.7	80.33	5.16	564.13	21.75	1418.54	4.52	34.15	5359.94	10.91	0.9	2.562	14955	73779	.	12271	4586	112251	5203	4246	10238	.	.	3393.24	4.54389	.	.
75	48	Male	Hispanic or Latino	Unknown	ATV/r/FTC/TDF	Never	Never	540	28.2	113	Negative	0	56.75	39.505	169.39	3.41	1.95	1.6	1.605	8.935	1.315	315.78	7.13	835.88	3.99	22.97	1082.28	12.26	1.1	1.024	10241	30298	.	10633	3151	247051	4538	7670	28568	.	.	1891.27	5.49201	138.429	1.11911
76	42	Male	Not Hispanic or Latino	White	ATV/r/FTC/TDF	Never	Current	1436	23.7	96.6	Negative	0	157.41	778.31	125.16	74.66	85.89	301.27	27.04	646.1	202.37	365.26	42.93	1439.58	16.52	66.7	4795.27	12.45	0.8	0.158	13782	46376	.	11330	3886	376279	9928	5624	34312	.	.	2742.83	5.52505	87.0057	0.718009
77	47	Female	Not Hispanic or Latino	Black/African American	ATV/r/FTC/TDF	Current	Current	670	20.2	71.8	Negative	1	53.58	123.67	266.14	6.59	1.95	5.4	1.605	64.02	1.315	331.93	20.75	1221.13	1.68	27.53	2095.7	6.76	0.7	2.448	24653	88046	.	84250	4170	94651	1448	2563	6459	.	.	6142.95	6.88581	1129.3	1.29214
79	50	Male	Not Hispanic or Latino	White	EFV/FTC/TDF	Never	Current	653	25.5	94.6	Negative	0	78.41	232.54	537.84	73.79	114.49	74.93	21.52	160.19	64.99	384.48	136.43	1277.02	5.77	60.15	75653.2	11.95	1.4	2.014	14302	.	55364	.	3872	108302	3379	2613	8553	334.377	0.599019	.	.	.	.
80	43	Male	Hispanic or Latino	Other	EFV/FTC/TDF	Never	Previous	824	29.23	178.2	Negative	0	47.04	80.1	333.73	1.625	1.95	1.6	1.605	31.58	1.315	275.04	7.13	725.7	1.68	22.81	2492.18	5.22	1.8	1.747	5360	.	68941	.	1474	186188	3507	5360	23859	440.402	0.625509	.	.	.	.
81	35	Male	Not Hispanic or Latino	Black/African American	EFV/FTC/TDF	Current	Never	958	33.5	168.7	Negative	0	65.65	127.3	375.76	4.06	1.95	5.01	1.605	32.25	1.315	178.38	7.13	1420.33	1.68	25.77	3403.45	6.54	0.7	1.422	7338	.	46970	.	2043	161760	2460	4026	19257	276.085	0.584108	.	.	.	.
82	47	Male	Not Hispanic or Latino	White	EFV/FTC/TDF	Current	Current	749	26.4	97.9	Negative	0	148.19	169.67	418.64	15.01	8.24	8.29	5.28	52.55	21.81	452.17	16.3	1033.97	4.06	29.76	5624.97	6.61	1.1	1.373	9648	.	77775	.	3672	336909	8103	6694	24292	465.978	0.58475	.	.	.	.
83	47	Male	Not Hispanic or Latino	Black/African American	EFV/FTC/TDF	Previous	Previous	1042	29.4	99.2	Negative	0	86.96	186.95	515.6	117.34	24.13	31.28	28.16	268.89	74.95	241.73	44.74	1683.53	14.72	69.05	1311.56	13.83	0.9	1.911	16004	.	47309	.	5666	85440	2361	3147	6701	291.125	0.599753	.	.	.	.
84	48	Male	Not Hispanic or Latino	White	EFV/FTC/TDF	Current	Current	1724	22.6	125.8	Negative	0	140.62	123.67	342.51	3.95	1.95	6.97	5.16	34.25	1.315	387.22	7.13	1291.07	1.68	28.1	3975.21	8.45	1.3	0.354	8961	.	22264	.	5157	184654	6592	6549	24158	136.935	0.612367	.	.	.	.
85	63	Male	Not Hispanic or Latino	White	EFV/FTC/TDF	Never	Current	582	27	84.6	.	.	99.63	180.75	300.09	23.17	1.95	12.98	5.32	72.84	9.4	150.03	7.13	670.52	1.68	58.18	2059.8	12.64	0.9	.	.	.	.	.	.	.	.	.	.	.	.	.	.	.	.
86	52	Female	Not Hispanic or Latino	Black/African American	EFV/FTC/TDF	Current	Never	629	35.62	78.9	Negative	0	21.89	106.75	417.11	1.625	1.95	7.24	1.605	26.17	1.315	548.67	7.13	303.66	1.68	8.83	1844.9	21.69	1.1	.	21548	.	61629	.	10897	404420	10796	8162	16135	450.178	0.70282	.	.	.	.
87	30	Male	Not Hispanic or Latino	Black/African American	EFV/FTC/TDF	Previous	Current	239	21.7	107.2	Negative	0	80.98	39.505	136.89	1.625	1.95	1.6	1.605	8.935	1.315	198.27	7.13	959.2	1.68	31.35	419.09	10.63	0.4	1.048	6295	.	57937	.	1290	82699	1388	3282	11710	379.584	0.636388	.	.	.	.
88	54	Male	Not Hispanic or Latino	Black/African American	ATV/r/FTC/TDF	Previous	Never	484	23.2	78.5	Negative	0	119.7	174.45	549.63	10.63	21.91	12.51	3.63	90.85	11.73	353.69	18.76	1228.68	5.19	38.18	9094.5	9.94	0.7	2.095	10514	17645	.	7558	2533	202332	6423	7722	25568	.	.	.	.	.	.
90	57	Male	Not Hispanic or Latino	Black/African American	EFV/FTC/TDF	Previous	Previous	784	32	107.8	Negative	0	68.95	156.64	198.34	57.89	146	111.86	24.78	117.7	273.59	340.94	44.41	1696.81	22.78	72.49	1827.03	15.93	2.7	1.842	10884	.	57484	.	2489	150026	2153	5085	18161	524.653	0.889666	.	.	.	.
91	27	Female	Not Hispanic or Latino	Black/African American	ATV/r/FTC/TDF	Current	Current	500	30.45	162.5	Negative	0	107.83	297.99	455.12	51.93	463.86	24.13	11.74	471.5	54.25	182.73	285.42	1772.83	15.48	96.04	8051.9	18.88	1	3.909	.	.	.	.	.	.	.	.	.	.	.	3462.61	6.37146	.	.
92	46	Female	Not Hispanic or Latino	Black/African American	ATV/r/FTC/TDF	Never	Current	507	29.8	87.7	Negative	0	95.3	39.505	422.29	1.625	1.95	4.23	1.605	32.92	1.315	357.61	7.13	1051.4	1.68	21.65	3808.7	7.73	1.2	1.583	13603	76002	.	18481	4321	163833	4216	4118	12588	.	.	4668.21	5.98293	146.332	0.708095
93	58	Female	Not Hispanic or Latino	White	EFV/FTC/TDF	Previous	Previous	936	32.4	87	Negative	0	73.57	84.42	379.89	1.625	1.95	3.77	1.605	34.92	1.315	339.66	7.13	929.99	1.68	22.48	4814.02	8.04	1.6	0.203	18080	.	49225	.	6620	289860	10550	7068	22265	300.075	0.597159	.	.	.	.
94	52	Male	Not Hispanic or Latino	Black/African American	EFV/FTC/TDF	Never	Current	465	30.5	112.2	Negative	0	74.99	112.5	696.84	7.4	9.8	5.4	3.9	36.25	8.64	430.83	36.52	1442.5	6.05	32.9	1400.05	9.15	0.5	1.777	11712	.	73883	.	2636	214074	3536	6170	25978	382.63	0.511308	.	.	.	.
95	60	Male	Not Hispanic or Latino	Black/African American	ATV/r/FTC/TDF	Never	Previous	770	27.98	126	Positive	3	52.59	88.64	589.29	3.84	17.65	5.4	1.605	41.52	3.62	273.68	7.13	1463.14	4.63	32.9	9491.2	9.85	1.3	2.412	9896	18630	.	9592	2294	187287	2824	4392	16814	.	.	1067.95	5.64857	101.898	0.974724
96	48	Male	Not Hispanic or Latino	Black/African American	EFV/FTC/TDF	Previous	Current	716	34.18	118.5	Negative	0	87.1	119.99	675.26	3.73	1.95	6.18	1.605	55.11	1.315	265.53	7.13	1254.13	3.79	25.47	6983.43	6.39	0.9	1.712	6545	.	38979	.	2833	190518	27694	7938	17880	255.968	0.643083	.	.	.	.
99	28	Male	Not Hispanic or Latino	Black/African American	EFV/FTC/TDF	Current	Current	1018	25.6	136.7	Negative	0	.	.	.	.	.	.	.	.	.	.	.	.	.	.	.	.	2.1	-1.14	9207	.	159653	.	4537	185175	4903	9045	21603	990.677	0.562032	.	.	.	.
